# Supplementary material for: Essential Oil Composition and Physiology of Three Mentha Genotypes Under Shaded Field Conditions
Source: Plants (Basel). 2024 Nov 9;13(22):3155. doi: 10.3390/plants13223155 (PMC11597729; doi:10.3390/plants13223155)
Supplement: Supplementary file 1 [file plants-13-03155-s001.zip]

Archive with 1 entries (1 files):
- plants-3293379-supplementary.pdf
